# Supplementary material for: Metagenomic data on bacterial diversity profiling of high-microbial-abundance tropical marine sponges Aaptos aaptos and Xestospongia muta from waters off terengganu, South China Sea
Source: Data Brief. 2020 Jul 2;31:105971. doi: 10.1016/j.dib.2020.105971 (PMC7355723; doi:10.1016/j.dib.2020.105971)
Supplement: Supplementary file 1 [file mmc1.xml]

<?xml version="1.0" encoding="utf-8" standalone="no"?>
<data>
  <datasets>
    <author>kesaven@umt.edu.my</author>
    <type>1</type>
    <dataset>
      <name>Bacterial diversity in wild tropical marine sponges from waters off Terengganu, southwestern South China Sea</name>
      <caption />
      <description>This dataset consists of raw sequencing data and analysed data. This project shows the bacterial diversity profiling of high-microbial-abundance wild tropical marine sponges of a southwestern South China Sea region, which are Aaptos aaptos and Xestospongia muta from Bidong and Redang islands, Malaysia. </description>
      <filetype>
        <name />
      </filetype>
      <filesize />
      <source>0</source>
      <sourcename>Original Data</sourcename>
      <access>
        <type>1</type>
        <name>Data available in data repository</name>
        <reponame>Mendeley Data</reponame>
        <PersistentId>10.17632/zrcks5s8xp</PersistentId>
        <deeplinkurl>https://data.mendeley.com/datasets/zrcks5s8xp/</deeplinkurl>
      </access>
    </dataset>
  </datasets>
</data>
